# Supplementary material for: Glycyrrhizic Acid Derivatives Bearing Amino Acid Residues in the Carbohydrate Part as Dengue Virus E Protein Inhibitors: Synthesis and Antiviral Activity
Source: Int J Mol Sci. 2022 Sep 7;23(18):10309. doi: 10.3390/ijms231810309 (PMC9499324; doi:10.3390/ijms231810309)
Supplement: Supplementary file 1 [file ijms-23-10309-s001.zip]

Archive with 1 entries (1 files):
- ijms-1865300-supplementary.pdf
